# Supplementary material for: Assessing Additive Interactions between Protective Factors Using Relative Risk Reduction Due to Interaction
Source: Medicina (Kaunas). 2024 Jun 26;60(7):1053. doi: 10.3390/medicina60071053 (PMC11279276; doi:10.3390/medicina60071053)
Supplement: Supplementary file 1 [file medicina-60-01053-s001.zip]

Archive with 2 entries (2 files):
- Code for RRRI estimation and inference.R
- Supplementary Tables.xlsx
