# Supplementary material for: Assessing Additive Interactions between Protective Factors Using Relative Risk Reduction Due to Interaction
Source: Medicina (Kaunas). 2024 Jun 26;60(7):1053. doi: 10.3390/medicina60071053 (PMC11279276; doi:10.3390/medicina60071053)
Supplement: Supplementary file 1 [file medicina-60-01053-s001.zip › Code for RRRI estimation and inference.R]

library(sandwich)

#x10 = Exposure A present, Exposure B absent
#x01 = Exposure A absent, Exposure B present
#x11 = Exposure A present, Exposure B present

# Fit a robust Poisson regression model
#Confounders can be added in the formula if needed.
model<-glm( y~x10 + x01+ x11, data=data,family = quasipoisson)
a<-summary(model)

##Alternatively, one can use the log-binomial model.
#library(logbin)
#model<-logbin( y~x10 + x01+ x11, data=data,method = "em")
#a<-summary(model)

# Obtain RRRI estimate
RRRI<- -(exp(a$coefficients[4,1]) -
          exp(a$coefficients[3,1]) -
          exp(a$coefficients[2,1]) + 1)


##Inference, three methods:

#1) Delta method
coef<-a$coefficients[,1]
var<-sandwich(model)
library(msm)
SERRRI<-deltamethod (~ -(exp(x4) - exp(x2) - exp(x3) +1), coef, var)

# Confidence interval
ci.level = 0.95
alpha <- 1 - ci.level
z <- qnorm(1 - alpha / 2)

CI_RRRI_delta<-c(RRRI-z*SERRRI, RRRI+z*SERRRI)


# 2) Bootstrap method 
rsq <- function(formula, data, indices)
{
  d <- data[indices,]  allows boot to select sample
 fit <- summary(glm(formula, family = poisson(), data = d))
  RRRI<--(exp(fit$coefficients[4,1]) -
            exp(fit$coefficients[3,1]) -
            exp(fit$coefficients[2,1]) + 1)
 S<-(1-exp(fit$coefficients[4,1]))/((1-exp(fit$coefficients[3,1]))+(1-exp(fit$coefficients[2,1])))
AP<-(RRRI)/((1-exp(fit$coefficients[4,1])))
 RESI<-RRRI*(P0/(1-P0))
  return(c(RRRI,RESI) )
}
# bootstrapping with 1000 replications
#Confounders can be added in the formula if needed.
results <- boot(data=data, statistic=rsq,
                R=500, formula=y~x10 + x01+ x11)

library(coxed)
CI_RRRI_boot<-bca(results$t[,1])

#3) MOVER approach

# Run all from here. Don't need to change anything if variables are coded as x10, x01, x11. Otherwise update the names.
x1<-rep(0,N)
x2<-rep(0,N)
x1[which(x10==1 | x11==1)]<-1
x2[which(x01==1 | x11==1)]<-1
x1[which(is.na(x1))]<-0
x2[which(is.na(x2))]<-0
#Confounders can be added in the formula if needed.
model<-glm( y~x1*x2, data=data,family = quasipoisson)
exposure_names = c("x1", "x2")
e1 <- grep(exposure_names[1], names(coef(model)), value = TRUE, ignore.case = TRUE)
e2 <- grep(exposure_names[2], names(coef(model)), value = TRUE, ignore.case = TRUE)
e1_e2 <- intersect(e1,e2)
beta1 <- e1[1]
beta2 <- e2[1]
beta3 <- e1_e2[1]
varNames <- c(beta1, beta2, beta3)
b1 <- coef(model)[beta1]
b2 <- coef(model)[beta2]
b3 <- coef(model)[beta3]
v_cov <-  sandwich(model)
se_vec <- sqrt(diag(v_cov))
v1 <- se_vec[beta1]^2
v2 <- se_vec[beta2]^2
v3 <- se_vec[beta3]^2
v_cov1 <- v_cov[varNames, varNames] # for deltamethod
cov12 <- v_cov[beta1, beta2]
cov13 <- v_cov[beta1, beta3]
cov23 <- v_cov[beta2, beta3]
v123 <- v1 + v2 + v3 + (2 * (cov12 + cov13 + cov23))
v12 <- v1 + v2 + (2 * (cov12))
v13 <- v1 + v3 + (2 * (cov13))
v23 <- v2 + v3 + (2 * (cov23))
OR00 <- 1 
OR10 <- as.numeric(exp(b1))
l1 <- exp(confint.default(model)[beta1, 1])
u1 <- exp(confint.default(model)[beta1, 2]) # This is also OR of X on D (A==0)
OR01 <- as.numeric(exp(b2))
l2 <- exp(confint.default(model)[beta2, 1])
u2 <- exp(confint.default(model)[beta2, 2]) # This is also OR of A on D (X==0)
OR11 <- as.numeric(exp(b1 + b2 + b3))
l3 <- exp(b1 + b2 + b3 - z * sqrt(v123))
u3 <- exp(b1 + b2 + b3 + z * sqrt(v123))
r12 <- (v1 + cov12 + cov13) / sqrt(v1 * v123)
r13 <- (cov12 + v2 + cov23) / sqrt(v2 * v123)
r23 <- cov12 / sqrt(v1 * v2)
p1 <- (OR11 - l3)^2 + (u1 - OR10)^2 + (u2 - OR01)^2
p2 <- 2 * r12 * (OR11 - l3) * (u1 - OR10)
p3 <- 2 * r13 * (OR11 - l3) * (u2 - OR01)
p4 <- 2 * r23 * (u1 - OR10) * (u2 - OR01)
p5 <- p1 - p2 - p3 + p4
p6 <- p5^0.5
L <- -( 1 + OR11 - OR10 - OR01 - p6)
k1 <- (u3 - OR11)^2 + (OR10 - l1)^2 + (OR01 - l2)^2
k2 <- 2 * r12 * (u3 - OR11) * (OR10 - l1)
k3 <- 2 * r13 * (u3 - OR11) * (OR01 - l2)
k4 <- 2 * r23 * (OR10 - l1) * (OR01 - l2)
k5 <- (k1 - k2 - k3 + k4)^0.5
U <- -(1 + OR11 - OR10 - OR01 + k5)

#Mover 95% CI
CI_RRRI_MOVER<-c(U,L)
