# Supplementary material for: Assessing Additive Interactions between Protective Factors Using Relative Risk Reduction Due to Interaction
Source: Medicina (Kaunas). 2024 Jun 26;60(7):1053. doi: 10.3390/medicina60071053 (PMC11279276; doi:10.3390/medicina60071053)
Supplement: Supplementary file 1 [file medicina-60-01053-s001.zip › Supplementary Tables.xlsx]

## Sheet: Supplementary Table 1
Table S1: Results from simulation studies over 1000 replicates within each scenario using a robust Poisson regression model
0.2	5000	0.05	0.904837	0.904837	0.70822	0.101454	0.111077	0.00962243	0.344918	0.06	0.0238	0.0548	0.944	0.9634	0.9508
			0.771052	0.771052	0.440432		0.112704	0.0110322	0.308492	0.098	0.0254	0.0638	0.94	0.956	0.9446
			0.88692	0.88692	0.522046	0.251795	0.245007	-0.00678815	0.318926	0.182	0.05	0.1166	0.948	0.9652	0.9574
			0.818731	0.818731	0.385197		0.260968	0.00870346	0.303544	0.146	0.064	0.1514	0.944	0.9564	0.949
			0.860708	0.860708	0.307279	0.414137	0.425021	0.0108833	0.29419	0.342	0.1394	0.3084	0.942	0.9562	0.949
			0.818731	0.818731	0.22313		0.433801	0.0194698	0.276818	0.404	0.1772	0.3542	0.942	0.9474	0.9516
		0.25	0.904837	0.904837	0.70822	0.101454	0.0910359	-0.0104186	0.146464	0.1	0.0768	0.0962	0.95	0.9432	0.9438
			0.771052	0.771052	0.440432		0.122106	0.0204345	0.129641	0.14	0.1252	0.1594	0.965	0.9516	0.9468
			0.88692	0.88692	0.522046	0.251795	0.234371	-0.0174241	0.139582	0.392	0.3594	0.4106	0.944	0.9428	0.9438
			0.818731	0.818731	0.385197		0.262408	0.010144	0.127227	0.516	0.4802	0.5388	0.942	0.9528	0.9454
			0.860708	0.860708	0.307279	0.414137	0.413802	-0.000334999	0.125218	0.89	0.882	0.9106	0.954	0.9522	0.951
			0.818731	0.818731	0.22313		0.437852	0.0235209	0.11985	0.964	0.9438	0.959	0.944	0.9536	0.9476
	15000	0.05	0.904837	0.904837	0.70822	0.101454	0.102062	0.000607137	0.202684	0.084	0.0582	0.0818	0.944	0.95	0.9464
			0.771052	0.771052	0.440432		0.110938	0.00926678	0.173386	0.1	0.0684	0.1018	0.942	0.9558	0.9498
			0.88692	0.88692	0.522046	0.251795	0.251001	-0.000794267	0.18945	0.278	0.2146	0.277	0.944	0.9474	0.9442
			0.818731	0.818731	0.385197		0.258232	0.0059673	0.170556	0.37	0.2572	0.3244	0.946	0.9558	0.9514
			0.860708	0.860708	0.307279	0.414137	0.41837	0.00423314	0.167714	0.726	0.6278	0.7042	0.942	0.9592	0.954
			0.818731	0.818731	0.22313		0.422815	0.00848342	0.157805	0.794	0.6944	0.7692	0.964	0.9604	0.953
		0.25	0.904837	0.904837	0.70822	0.101454	0.089047	-0.0124075	0.0843096	0.212	0.1728	0.1918	0.948	0.9444	0.947
			0.771052	0.771052	0.440432		0.123773	0.0221015	0.078871	0.37	0.3592	0.3884	0.93	0.9376	0.9338
			0.88692	0.88692	0.522046	0.251795	0.232478	-0.0193167	0.0812243	0.864	0.8174	0.8368	0.935	0.9416	0.9444
			0.818731	0.818731	0.385197		0.260644	0.00838013	0.0749551	0.924	0.9316	0.9418	0.94	0.9494	0.949
			0.860708	0.860708	0.307279	0.414137	0.413834	-0.000303221	0.0719984	1	1	1	0.939	0.9504	0.952
			0.818731	0.818731	0.22313		0.438317	0.0239855	0.072314	1	1	1	0.942	0.9384	0.9332
	30000	0.05	0.904837	0.904837	0.70822	0.101454	0.101483	2.81464e-05	0.141394	0.112	0.0976	0.1168	0.948	0.9532	0.9522
			0.771052	0.771052	0.440432		0.110274	0.0086029	0.122396	0.202	0.1232	0.149	0.94	0.951	0.9486
			0.88692	0.88692	0.522046	0.251795	0.248128	-0.00366706	0.131716	0.496	0.4284	0.4702	0.95	0.9496	0.95
			0.818731	0.818731	0.385197		0.253615	0.00135049	0.121555	0.559829	0.5104	0.5602	0.940171	0.951	0.9498
			0.860708	0.860708	0.307279	0.414137	0.416355	0.00221764	0.119454	0.936	0.9226	0.9372	0.944	0.9542	0.9498
			0.818731	0.818731	0.22313		0.420562	0.00623108	0.113496	0.976	0.956	0.9662	0.952	0.9506	0.9474
		0.25	0.904837	0.904837	0.70822	0.101454	0.0907535	-0.010701	0.059543	0.32	0.2932	0.348	0.944	0.9574	0.9468
			0.771052	0.771052	0.440432		0.123075	0.0214036	0.0565225	0.66	0.5884	0.6526	0.97	0.9488	0.9302
			0.88692	0.88692	0.522046	0.251795	0.232812	-0.0189834	0.059977	0.98	0.9782	0.9862	0.94	0.9468	0.9264
			0.818731	0.818731	0.385197		0.260461	0.00819655	0.0537252	0.996	0.9978	0.999	0.92	0.956	0.9378
			0.860708	0.860708	0.307279	0.414137	0.413159	-0.000978631	0.0508583	1	1	1	0.956	0.9484	0.9476
			0.818731	0.818731	0.22313		0.438557	0.0242259	0.0536047	1	1	1	0.94	0.9202	0.9162
0.5	5000	0.05	0.904837	0.904837	0.70822	0.101454	0.118698	0.0172433	0.247366	0.082	0.0732	0.027	0.948	0.9544	0.9546
			0.771052	0.771052	0.440432		0.13018	0.0285081	0.231666	0.078	0.0814	0.035	0.955	0.946	0.9518
			0.88692	0.88692	0.522046	0.251795	0.266379	0.0145835	0.248405	0.2	0.2108	0.1012	0.945	0.953	0.9524
			0.818731	0.818731	0.385197		0.275128	0.0228637	0.240785	0.188	0.2344	0.1202	0.946	0.956	0.9566
			0.860708	0.860708	0.307279	0.414137	0.434581	0.0204434	0.267235	0.492	0.4962	0.3344	0.946	0.9452	0.9492
			0.818731	0.818731	0.22313		0.442596	0.028265	0.255325	0.534	0.5362	0.369	0.944	0.9478	0.9472
		0.25	0.904837	0.904837	0.70822	0.101454	0.0922461	-0.00920837	0.0995427	0.19	0.1702	0.1414	0.957	0.9498	0.947
			0.771052	0.771052	0.440432		0.127086	0.025415	0.0970882	0.30531	0.2826	0.2494	0.954204	0.9472	0.947
			0.88692	0.88692	0.522046	0.251795	0.235404	-0.0163915	0.100945	0.724	0.7122	0.6724	0.958	0.949	0.9408
			0.818731	0.818731	0.385197		0.260733	0.00846832	0.0995552	0.82	0.812	0.7832	0.946	0.9524	0.952
			0.860708	0.860708	0.307279	0.414137	0.416538	0.00240064	0.101448	0.994	0.9974	0.9956	0.949	0.9572	0.9522
			0.818731	0.818731	0.22313		0.440986	0.0266545	0.104339	1	0.9994	0.9986	0.945	0.947	0.9482
	15000	0.05	0.904837	0.904837	0.70822	0.101454	0.106974	0.00551981	0.137894	0.1	0.1242	0.0856	0.952	0.9542	0.956
			0.771052	0.771052	0.440432		0.113985	0.0123131	0.129805	0.202	0.1486	0.1016	0.946	0.9562	0.9522
			0.88692	0.88692	0.522046	0.251795	0.256382	0.00458707	0.143443	0.484	0.4968	0.4088	0.952	0.9514	0.948
			0.818731	0.818731	0.385197		0.260756	0.00849162	0.13661	0.546	0.5476	0.458	0.954	0.9556	0.9534
			0.860708	0.860708	0.307279	0.414137	0.42026	0.00612304	0.143617	0.938	0.9188	0.8854	0.96	0.9534	0.9514
			0.818731	0.818731	0.22313		0.427029	0.0126978	0.141251	0.932	0.9366	0.9052	0.955	0.9536	0.9532
		0.25	0.904837	0.904837	0.70822	0.101454	0.0906337	-0.0108208	0.0570427	0.41	0.3734	0.354	0.944	0.948	0.9428
			0.771052	0.771052	0.440432		0.123794	0.0221225	0.0577363	0.664	0.6608	0.6428	0.948	0.935	0.9372
			0.88692	0.88692	0.522046	0.251795	0.234001	-0.0177944	0.0600932	0.992	0.9928	0.9916	0.942	0.947	0.9372
			0.818731	0.818731	0.385197		0.261534	0.00926916	0.0572879	0.996	0.999	0.999	0.948	0.9514	0.9498
			0.860708	0.860708	0.307279	0.414137	0.414593	0.000455892	0.0593111	1	1	1	0.95	0.951	0.9438
			0.818731	0.818731	0.22313		0.439796	0.0254649	0.0643655	1	1	1	0.935	0.9274	0.931
	30000	0.05	0.904837	0.904837	0.70822	0.101454	0.101036	-0.000418899	0.0981641	0.184	0.185	0.1448	0.952	0.9486	0.9452
			0.771052	0.771052	0.440432		0.110299	0.00862714	0.0918215	0.27	0.2466	0.2018	0.954	0.9536	0.9558
			0.88692	0.88692	0.522046	0.251795	0.253676	0.00188041	0.101081	0.76	0.7866	0.7386	0.956	0.9472	0.9468
			0.818731	0.818731	0.385197		0.257779	0.00551493	0.0980001	0.828	0.8252	0.7828	0.952	0.9476	0.946
			0.860708	0.860708	0.307279	0.414137	0.416655	0.00251737	0.103164	1	0.9964	0.9946	0.946	0.947	0.9446
			0.818731	0.818731	0.22313		0.426647	0.012316	0.102813	0.998	0.999	0.9982	0.94	0.947	0.95
		0.25	0.904837	0.904837	0.70822	0.101454	0.0907627	-0.0106917	0.0403644	0.632	0.6488	0.6366	0.936	0.9516	0.9456
			0.771052	0.771052	0.440432		0.124396	0.0227248	0.0443083	0.94	0.9204	0.917	0.932	0.9114	0.9132
			0.88692	0.88692	0.522046	0.251795	0.23344	-0.0183554	0.0439185	1	1	1	0.931	0.9342	0.9238
			0.818731	0.818731	0.385197		0.261074	0.00880959	0.0408241	1	1	1	0.94	0.9522	0.95
			0.860708	0.860708	0.307279	0.414137	0.412055	-0.00208246	0.0418832	1	1	1	0.958	0.9552	0.948
			0.818731	0.818731	0.22313		0.438944	0.0246125	0.047822	1	1	1	0.91	0.9148	0.9144
Legend:
	Probability of being exposed (assumed to be equal for both exposures A and B)
	Baseline risk in the non-exposed group
	Relative risk for individuals exposed to exposure A but not B
	Relative risk for individuals exposed to exposure B but not A
	Relative risk for individuals exposed to both exposures A and B
	Relative Risk Reduction due to Interaction
	Mean of RRRI estimates over the 1000 replicates
	Root Mean Square Error
	Bootstrap Bias-corrected accelerated method (1000 replications)
	Zou's method of variance estimates recovery
	Delta method

## Sheet: Supplementary Table 2
Table S2: Results from simulation studies over 1000 replicates within each scenario using a log-binomial regression model
0.2	5000	0.05	0.904837	0.904837	0.70822	0.101454	0.0971129	-0.00434161	0.363962	0.062	0.94
			0.771052	0.771052	0.440432		0.10648	0.00480861	0.314262	0.06	0.928
			0.88692	0.88692	0.522046	0.251795	0.230386	-0.0214094	0.327413	0.102	0.944
			0.818731	0.818731	0.385197		0.259422	0.00715731	0.302327	0.124	0.932
			0.860708	0.860708	0.307279	0.414137	0.430878	0.0167411	0.291232	0.298	0.926
			0.818731	0.818731	0.22313		0.441961	0.0276295	0.269457	0.272	0.886
		0.25	0.904837	0.904837	0.70822	0.101454	0.105585	0.00413093	0.148772	0.12	0.938
			0.771052	0.771052	0.440432		0.133246	0.0315747	0.125614	0.186	0.956
			0.88692	0.88692	0.522046	0.251795	0.237425	-0.0143702	0.140267	0.38	0.944
			0.818731	0.818731	0.385197		0.262944	0.0106797	0.128071	0.544	0.942
			0.860708	0.860708	0.307279	0.414137	0.416769	0.0026318	0.124121	0.918	0.95
			0.818731	0.818731	0.22313		0.438966	0.0246348	0.118878	0.968	0.946
	15000	0.05	0.904837	0.904837	0.70822	0.101454	0.114934	0.0134794	0.213703	0.102	0.936
			0.771052	0.771052	0.440432		0.103583	0.00191099	0.166136	0.084	0.958
			0.88692	0.88692	0.522046	0.251795	0.25628	0.00448444	0.184808	0.276	0.958
			0.818731	0.818731	0.385197		0.241911	-0.0103534	0.167771	0.294	0.966
			0.860708	0.860708	0.307279	0.414137	0.417102	0.00296493	0.17364	0.686	0.954
			0.818731	0.818731	0.22313		0.419539	0.00520744	0.151793	0.764	0.958
		0.25	0.904837	0.904837	0.70822	0.101454	0.0943934	-0.00706104	0.082515	0.208	0.952
			0.771052	0.771052	0.440432		0.123409	0.0217378	0.0757265	0.384	0.95
			0.88692	0.88692	0.522046	0.251795	0.234557	-0.017238	0.0762954	0.852	0.962
			0.818731	0.818731	0.385197		0.262114	0.0098492	0.0765777	0.926	0.936
			0.860708	0.860708	0.307279	0.414137	0.413021	-0.00111578	0.0723735	1	0.958
			0.818731	0.818731	0.22313		0.440677	0.0263452	0.0739474	1	0.926
	30000	0.05	0.904837	0.904837	0.70822	0.101454	0.106681	0.00522638	0.138362	0.112	0.956
			0.771052	0.771052	0.440432		0.113908	0.012236	0.123752	0.164	0.942
			0.88692	0.88692	0.522046	0.251795	0.258478	0.00668338	0.127857	0.526	0.96
			0.818731	0.818731	0.385197		0.252396	0.00013138	0.115797	0.538	0.958
			0.860708	0.860708	0.307279	0.414137	0.415991	0.0018534	0.124478	0.928	0.932
			0.818731	0.818731	0.22313		0.424844	0.0105124	0.112513	0.972	0.954
		0.25	0.904837	0.904837	0.70822	0.101454	0.0874949	-0.0139595	0.0572109	0.324	0.958
			0.771052	0.771052	0.440432		0.125921	0.0242491	0.0610377	0.632	0.91
			0.88692	0.88692	0.522046	0.251795	0.231982	-0.0198127	0.059956	0.98	0.92
			0.818731	0.818731	0.385197		0.256778	0.00451371	0.049299	0.998	0.97
			0.860708	0.860708	0.307279	0.414137	0.414703	0.000565718	0.0491851	1	0.972
			0.818731	0.818731	0.22313		0.443156	0.0288243	0.0579997	1	0.91
0.5	5000	0.05	0.904837	0.904837	0.70822	0.101454	0.108453	0.0069987	0.232318	0.024	0.966
			0.771052	0.771052	0.440432		0.117285	0.0156132	0.226135	0.036	0.966
			0.88692	0.88692	0.522046	0.251795	0.285519	0.0337242	0.263606	0.112	0.952
			0.818731	0.818731	0.385197		0.281785	0.029521	0.244077	0.124	0.944
			0.860708	0.860708	0.307279	0.414137	0.452644	0.038507	0.257962	0.34	0.954
			0.818731	0.818731	0.22313		0.452039	0.0377072	0.245646	0.376	0.956
		0.25	0.904837	0.904837	0.70822	0.101454	0.0913051	-0.0101494	0.100008	0.13	0.94
			0.771052	0.771052	0.440432		0.128866	0.0271941	0.0967601	0.26	0.97
			0.88692	0.88692	0.522046	0.251795	0.237866	-0.0139289	0.103766	0.67	0.922
			0.818731	0.818731	0.385197		0.260006	0.00774161	0.0988656	0.78	0.952
			0.860708	0.860708	0.307279	0.414137	0.408427	-0.00571004	0.101391	0.994	0.948
			0.818731	0.818731	0.22313		0.436756	0.022425	0.1056	0.998	0.944
	15000	0.05	0.904837	0.904837	0.70822	0.101454	0.107559	0.00610499	0.142328	0.09	0.946
			0.771052	0.771052	0.440432		0.122255	0.0205831	0.129024	0.098	0.952
			0.88692	0.88692	0.522046	0.251795	0.256748	0.00495291	0.144935	0.4	0.934
			0.818731	0.818731	0.385197		0.265905	0.0136409	0.14346	0.476	0.944
			0.860708	0.860708	0.307279	0.414137	0.418205	0.00406756	0.1463	0.882	0.95
			0.818731	0.818731	0.22313		0.435182	0.0208505	0.146111	0.912	0.958
		0.25	0.904837	0.904837	0.70822	0.101454	0.093009	-0.00844546	0.0587894	0.378	0.942
			0.771052	0.771052	0.440432		0.121629	0.0199573	0.0551542	0.638	0.952
			0.88692	0.88692	0.522046	0.251795	0.230656	-0.0211391	0.0613023	0.99	0.924
			0.818731	0.818731	0.385197		0.257556	0.00529144	0.056308	1	0.958
			0.860708	0.860708	0.307279	0.414137	0.413079	-0.00105851	0.0585256	1	0.948
			0.818731	0.818731	0.22313		0.437703	0.0233715	0.0595212	1	0.956
	30000	0.05	0.904837	0.904837	0.70822	0.101454	0.106712	0.00525751	0.101621	0.164	0.948
			0.771052	0.771052	0.440432		0.115267	0.0135957	0.0904574	0.194	0.96
			0.88692	0.88692	0.522046	0.251795	0.248172	-0.00362282	0.101158	0.718	0.95
			0.818731	0.818731	0.385197		0.254951	0.00268627	0.0976352	0.774	0.95
			0.860708	0.860708	0.307279	0.414137	0.421684	0.00754662	0.103683	0.994	0.954
			0.818731	0.818731	0.22313		0.436138	0.0218062	0.106932	0.998	0.948
		0.25	0.904837	0.904837	0.70822	0.101454	0.0881447	-0.0133098	0.0419871	0.606	0.926
			0.771052	0.771052	0.440432		0.122895	0.0212238	0.0407119	0.936	0.946
			0.88692	0.88692	0.522046	0.251795	0.230802	-0.0209926	0.0457887	1	0.92
			0.818731	0.818731	0.385197		0.262078	0.00981367	0.0392624	1	0.96
			0.860708	0.860708	0.307279	0.414137	0.413557	-0.000580082	0.0415704	1	0.952
			0.818731	0.818731	0.22313		0.438693	0.0243612	0.0485437	1	0.916
Legend:
	Probability of being exposed (assumed to be equal for both exposures A and B)
	Baseline risk in the non-exposed group
	Relative risk for individuals exposed to exposure A but not B
	Relative risk for individuals exposed to exposure B but not A
	Relative risk for individuals exposed to both exposures A and B
	Relative Risk Reduction due to Interaction
	Mean of RRRI estimates over the 1000 replicates
	Root Mean Square Error
